# Supplementary material for: Targeted syndromic next-generation sequencing panel for simultaneous detection of pathogens associated with bovine reproductive failure
Source: J Clin Microbiol. 2024 Dec 10;63(1):e01433-24. doi: 10.1128/jcm.01433-24 (PMC11784112; doi:10.1128/jcm.01433-24)
Supplement: Table S2 — Clinical sample results. [file jcm.01433-24-s0004.xlsx]

## Sheet: Supplementary table _S2_Bovrepr
Table S2: Comparison of BovReproSeq results (H) with results from original testing (G) of clinical samples. Column (I) shows additional pathogens detected or additional identification (MLST type) from BovReproSeq
ID	Species	Sample type	Test ordered	Method	Ct Value	Results_current_methods	Results_Bovreproseq	Additional pathogens/type detected by BovReproSeq
1906-3	Bovine	Placenta and abomosal fluid	Campylobacter jejuni	Real-time PCR	18.6	Positive	Positive
1907-1	Ovine	abomasal fluid	Campylobacter fetus. subsp. fetus	Conventional PCR + sanger	NA	Positive	Positive	MLST - ST-2
1907-2	Ovine	abomasal fluid	Campylobacter fetus. subsp. fetus	Conventional PCR + sanger	NA	Positive	Positive	MLST - ST-2
1907-3	Ovine	abomasal fluid	Campylobacter fetus. subsp. fetus	Conventional PCR + sanger	NA	Positive	Positive	MLST - ST-2
7825-5	Bovine	Pouch	Campylobacter fetus. subsp. venerealis	Real-time PCR	34.27	Positive	Positive	Bacillus licheniformis
4122-2	Bovine	Lung	BoHV-1	Real-time PCR	32.54	Positive	Positive	Coxiella burnettii,Trueperella pyogenes, Mycoplasma bovis
4123-2	Bovine	Lung	BoHV-1	Real-time PCR	29.56	Positive	Positive	Ureaplasma diversum, Trueperella pyogenes, Mycoplasma bovis,Pestivirus tauri (BVDv-Type2)
0527-2	Bovine	In pouch	Tritrichomonas foetus	Real-time PCR	26.67	Positive	Positive	Ureaplasma diversum, Trueperella pyogenes
0527-9	Bovine	In pouch	Tritrichomonas foetus	Real-time PCR	25.63	Positive	Positive	Ureaplasma diversum
3293-3	Caprine	Liver and Placenta	Campylobacter fetus. subsp. fetus	Real-time PCR	NA	Negative	Negative
3293-3	Caprine	Liver and Placenta	Chlamydia abortus	Real-time PCR	35.26	Positive	Negative
3293-3	Caprine	Liver and Placenta	Coxiella burnetii	Real-time PCR	36.3	Positive	Negative	Trueperella pyogenes
1807-4	Boer Goat	Placenta	Coxiella burnetii	Real-time PCR	26.12	Positive	Positive
6990-4	Bovine	Pouch	Campylobacter fetus. subsp. venerealis	Real-time PCR	36.37	Positive	Negative	Trueperella pyogenes
4615-3	Bovine	Pooled placenta,abomasal and lung	Campylobacter fetus. subsp. venerealis	Conventional PCR + sanger	NA	Positive	Positive	MLST - ST-4
4615-3	Bovine	Pooled placenta,abomasal and lung	Ureaplasma diversum	Real-time PCR	NA	Negative	Negative
4910-2	Ovine	Pooled placenta,abomasal and lung	Campylobacter spp.	Conventional PCR	NA	Negative	Negative
4910-2	Ovine	Pooled placenta,abomasal and lung	Chlamydia abortus	Real-time PCR	NA	Negative	Negative
4910-2	Ovine	Pooled placenta,abomasal and lung	Coxiella burnetii	Real-time PCR	NA	Negative	Negative
6386-2	Ovine	Placenta	Chlamydia abortus	Real-time PCR	22.1	Positive	Positive
8292-1	Bovine	fresh tissue	BVDv	Real-time PCR	28.73	Positive	Positive	Coxiella burnettii
4695-2	Ovine	Liver	Campylobacter spp.	Conventional PCR + sanger	NA	Positive	Positive
7646-5	Bovine	umblicus	Campylobacter spp.	Conventional PCR	NA	Negative	Negative
7836-2	Bovine	Fetus	Ureaplasma diversum	Real-time PCR	NA	Negative	Negative
8254-1	Bovine	Placenta	Coxiella burnetii	Real-time PCR	12.11	Positive	Positive
8347-3	Bovine	Placenta	BoHV-1	Real-time PCR	22.25	Positive	Positive
8347-4	Bovine	Swab	BoHV-1	Real-time PCR	24.2	Positive	Positive	Ureaplasma diversum
0702-1	Bovine	Lung	Mycoplasma bovis	Real-time PCR	21.25	Positive	Positive	Ureaplasma diversum, Trueperella pyogenes
0702-1	Bovine	Lung	BoHV-1	Real-time PCR	NA	Negative	Negative
0702-1	Bovine	Lung	BVDv	Real-time PCR	NA	Negative	Negative
0805-1	Bovine	Skin biopsy	BVDv	Real-time PCR	23.75	Positive	Positive	Ureaplasma diversum, Trueperella pyogenes
0805-2	Bovine	Skin biopsy	BVDv	Real-time PCR	33.72	Positive	Positive
3232-4	Bovine	Lung	Mycoplasma bovis	Real-time PCR	20.17	Positive	Positive
3232-4	Bovine	Lung	BoHV-1	Real-time PCR	NA	Negative	Negative
3232-4	Bovine	Lung	BVDv	Real-time PCR	NA	Negative	Negative
8144-3	Bovine	Placenta	Coxiella burnetii	Real-time PCR	NA	Negative	Negative	Trueperella pyogenes
8760-1	Bovine	Lung	Ureaplasma diversum	Real-time PCR	NA	Negative	Negative
8760-1	Bovine	Lung	Ureaplasma diversum	Real-time PCR	NA	Negative	Negative
29363-4	Bovine	fresh tissue	Sarcocystis spp.	Visual	NA	Positive	Positive
9443	Bovine	fresh tissue	Sarcocystis spp.	Visual	NA	Positive	Positive
9537-1	Bovine	Vaginal swabs	Ureaplasma diversum	Real-time PCR	23.99	Positive	Positive
9537-11	Bovine	Swab	Ureaplasma diversum	Real-time PCR	NA	Negative	Negative
9537-2	Bovine	Vaginal swabs	Ureaplasma diversum	Real-time PCR	27.29	Positive	Positive	Ureaplasma diversum, Trueperella pyogenes,Bacillus licheniformis
9537-8	Bovine	Swab	Ureaplasma diversum	Real-time PCR	NA	Positive	Positive	Ureaplasma diversum
0456-2	Bovine	Lung	Mycoplasma bovis	Real-time PCR	21.7	Positive	Positive
0456-2	Bovine	Lung	BoHV-1	Real-time PCR	38.5	Positive	Negative
0456-2	Bovine	Lung	BVDv	Real-time PCR	NA	Negative	Negative
0757-10	Bovine	Vagina	Ureaplasma diversum	Real-time PCR	36.34	Positive	Negative
0757-2	Bovine	Vagina	Ureaplasma diversum	Real-time PCR	32.75	Positive	Positive
0758-2	Bovine	Swab	Ureaplasma diversum	Real-time PCR	NA	Negative	Negative
1557-1	Caprine	Eye swab	Chlamydia spp.	Conventional PCR	NA	Negative	Negative
1557-2	Caprine	Eye swab	Chlamydia spp.	Conventional PCR	NA	Negative	Negative
1557-3	Sheep	Eye swab	Chlamydia abortus	Real-time PCR	NA	Negative	Negative
1557-4	Caprine	Eye swab	Chlamydia spp.	Conventional PCR	NA	Negative	Negative
2124-4	Bovine	Multiple Tissues	Ureaplasma diversum	Real-time PCR	NA	Negative	Negative	Trueperella pyogenes
2576-1	Bovine	Placenta + ATCC culture	Bacillus licheniformis	Spiked-in ATCC	NA	Positive	Positive
2576-2	Bovine	Placenta + ATCC 7644	Listeria monocytogenes	Spiked-in ATCC	NA	Positive	Positive
2576-3	Bovine	Placenta + ATCC culture	Trueperella pyogenes	Spiked-in ATCC	NA	Positive	Positive
2576-4	Bovine	Placenta + ATCC 50611	Toxoplasma gondii	Spiked-in ATCC	NA	Positive	Positive
2576-46	Bovine	Placenta + ATCC 23580	Leptospira borgpetersenii	Spiked-in ATCC	NA	Positive	Positive
2576-47	Bovine	Placenta + ATCC 23469	Leptospira kirschneri	Spiked-in ATCC	NA	Positive	Positive
2576-48	Bovine	Placenta + ATCC 23606	Leptospira interrogans	Spiked-in ATCC	NA	Positive	Positive
2576-49	Bovine	Placenta + ATCC PRA-420	Sarcocystis neurona	Spiked-in ATCC	NA	Positive	Positive
2576-50	Bovine	Placenta + ATCC 50977	Neospora caninum	Spiked-in ATCC	NA	Positive	Positive
2851-1	Bovine	Lung	BoHV-1	Real-time PCR	NA	Negative	Negative
2851-1	Bovine	Lung	BVDv	Real-time PCR	NA	Negative	Negative
2851-1	Bovine	Lung	Mycoplasma bovis	Real-time PCR	NA	Negative	Negative
2863-2	Bovine	Swab	BVDv	Real-time PCR	36.502	Positive	Negative
2863-2	Bovine	Swab	BVDv	Real-time PCR	NA	Negative	Negative
2863-2	Bovine	Swab	BVDv	Real-time PCR	NA	Negative	Negative
3181-1	Bovine	Pouch	Campylobacter fetus. subsp. venerealis	Real-time PCR	NA	Negative	Negative	Ureaplasma diversum, Trueperella pyogenes,Bacillus licheniformis
3181-2	Bovine	Pouch	Campylobacter fetus. subsp. venerealis	Real-time PCR	NA	Negative	Negative	Ureaplasma diversum, Trueperella pyogenes,Bacillus licheniformis
3340-1	Ovine	Placenta	Campylobacter spp.	Real-time PCR	NA	Negative	Negative
3340-1	Ovine	Placenta	Chlamydia abortus	Real-time PCR	NA	Negative	Negative
4115-1	Bovine	Cervix/uterus	Ureaplasma diversum	Real-time PCR	NA	Negative	Negative
4115-2	Bovine	Cervix/uterus	Ureaplasma diversum	Real-time PCR	32.47	Positive	Positive
4115-3	Bovine	Cervix/uterus	Ureaplasma diversum	Real-time PCR	NA	Negative	Negative
4115-4	Bovine	Cervix/uterus	Ureaplasma diversum	Real-time PCR	NA	Negative	Negative
4115-5	Bovine	Cervix/uterus	Ureaplasma diversum	Real-time PCR	NA	Negative	Negative
34115-6	Bovine	Cervix/uterus	Ureaplasma diversum	Real-time PCR	NA	Negative	Negative
4242-4	Bovine	Lung (fetus)	BoHV-1	Real-time PCR	26.82	Positive	Positive
4425-3	Bovine	Semen	Ureaplasma diversum	Real-time PCR	NA	Negative	Negative
4425-4	Bovine	Semen	Ureaplasma diversum	Real-time PCR	35.971	Positive	Negative
4425-6	Bovine	Semen	Ureaplasma diversum	Real-time PCR	36.225	Positive	Negative
4639-3	Bovine	Swab	Ureaplasma diversum	Real-time PCR	NA	Negative	Negative
4639-7	Bovine	Swab	Ureaplasma diversum	Real-time PCR	NA	Negative	Negative
5246-1	Bison	Swab	Chlamydia abortus	Real-time PCR	NA	Negative	Negative	Trueperella pyogenes
5266-3	Bovine	Lung	BoHV-1	Real-time PCR	NA	Negative	Negative
5266-3	Bovine	Lung	Mycoplasma bovis	Real-time PCR	24.42	Positive	Positive
5266-3	Bovine	Lung	BVDv	Real-time PCR	30.079	Positive	Positive	Mycoplasma bovis, Ureaplasma diversum,Pestivirus tauri (BVDv -type2)
5561-2	Ovine	Fluid	Campylobacter fetus. subsp. venerealis	Real-time PCR	NA	Negative	Negative
5561-2	Ovine	Fluid	Chlamydia abortus	Real-time PCR	NA	Negative	Negative
5561-2	Ovine	Fluid	Campylobacter jejuni	Real-time PCR		Positive	Positive
5562-1	Ovine	Placenta	Campylobacter fetus. subsp. venerealis	Real-time PCR	NA	Negative	Negative
5562-1	Ovine	Placenta	Chlamydia abortus	Real-time PCR	NA	Negative	Negative	Ureaplasma diversum,Trueperella pyogenes
5562-1	Ovine	Placenta	Coxiella burnetii	Real-time PCR	NA	Negative	Negative
5562-1	Ovine	Placenta	Campylobacter jejuni	Conventional PCR + sanger		Positive	Positive
5613-12	Bovine	Swab	Ureaplasma diversum	Real-time PCR	NA	Negative	Negative
6135-2	Ovine	Placenta	Chlamydia abortus	Real-time PCR	NA	Negative	Negative	Campylobacter jejuni
6135-2	Ovine	Placenta	Coxiella burnetii	Real-time PCR	NA	Negative	Negative
6156-2	Ovine	Placenta	Chlamydia abortus	Real-time PCR	NA	Negative	Negative	Campylobacter jejuni
6156-3	Ovine	Placenta	Coxiella burnetii	Real-time PCR	NA	Negative	Negative
6157-2	Ovine	Lung	Chlamydia abortus	Real-time PCR	NA	Negative	Negative	Campylobacter jejuni
6234-5	Bovine	Multiple tissues	BoHV-1	Real-time PCR	NA	Negative	Negative
6234-5	Bovine	Multiple tissues	BVDv	Real-time PCR	NA	Negative	Negative
6692-1	Ovine	Vaginal swabs	Campylobacter spp.	Conventional PCR + sanger	NA	Positive	Positive
6692-2	Ovine	Vaginal swabs	Campylobacter spp.	Conventional PCR + sanger	NA	Positive	Positive
6692-3	Ovine	Swab	Campylobacter spp.	Real-time PCR	NA	Negative	Negative	Ureapalsma diversum
6692-4	Ovine	Vaginal swabs	Campylobacter spp.	Conventional PCR + sanger	NA	Positive	Positive
6692-5	Ovine	Vaginal swabs	Campylobacter spp.	Conventional PCR + sanger	NA	Positive	Positive
6783-3	Bovine	Placenta	BoHV-1	Real-time PCR	NA	Negative	Negative
6783-3	Bovine	Placenta	BVDv	Real-time PCR	NA	Negative	Negative	Trueperella pyogenes
6783-3	Bovine	Placenta	Campylobacter fetus. subsp. venerealis	Real-time PCR	NA	Negative	Negative
6783-3	Bovine	Placenta	Coxiella burnetii	Real-time PCR	NA	Negative	Negative
6783-3	Bovine	Placenta	Tritrichomonas foetus	Real-time PCR	NA	Negative	Negative
6839-2	Bovine	Placenta	Coxiella burnetii	Real-time PCR	NA	Negative	Negative	Bacillus licheniformis
0717-5	Bovine	Placenta	Campylobacter spp.	Real-time PCR	NA	Negative	Negative
0836-1	Bovine	Swab	BoHV-1	Real-time PCR	NA	Negative	Negative
0836-1	Bovine	Swab	BVDv	Real-time PCR	NA	Negative	Negative
0836-1	Bovine	Swab	Mycoplasma bovis	Real-time PCR	NA	Negative	Negative
0916-2	Ovine	Fetus	Coxiella burnetii	Real-time PCR	NA	Negative	Negative	Ureaplasma diversum, Trueperella pyogenes, Bacillus licheniformis
0996-2	Bovine	Placenta	Coxiella burnetii	Real-time PCR	NA	Negative	Negative
1100-4	Bovine	Placenta	Coxiella burnetii	Real-time PCR	NA	Negative	Negative
1104-2	Bovine	Placenta	Coxiella burnetii	Real-time PCR	NA	Negative	Negative	Ureaplasma diversum, Trueperella pyogenes
1423-1	Bovine	Pouch	Tritrichomonas foetus	Real-time PCR	NA	Negative	Negative	Ureaplasma diversum
1569-2	Bovine	Placenta	Coxiella burnetii	Real-time PCR	NA	Negative	Negative
1576-2	Ovine	Placenta	Chlamydia abortus	Real-time PCR	33.73	Positive	Negative	Trueperella pyogenes
1576-2	Ovine	Placenta	Trueperella pyogenes	Bacteriology culture	4+	Positive	Positive
1579-2	Ovine	Placenta	Coxiella burnetii	Real-time PCR	NA	Negative	Negative	Trueperella pyogenes
1581-2	Ovine	Placenta	Coxiella burnetii	Real-time PCR	NA	Negative	Negative	Chlamydia abortus, Trueperella pyogenes
1717-4	Bovine	Ovine	Chlamydia abortus	Real-time PCR	22.19	Positive	Positive
1824-2	Bovine	Placenta	Campylobacter spp.	Real-time PCR	NA	Negative	Negative
1824-2	Bovine	Placenta	Chlamydia abortus	Real-time PCR	NA	Negative	Negative
1824-2	Bovine	Placenta	Coxiella burnetii	Real-time PCR	NA	Negative	Negative	Ureaplasma diversum, Trueperella pyogenes
1824-2	Bovine	Placenta	Bacillus licheniformis	Bacteriology culture	4+	Positive	Positive
2175-1	Bovine	Pouch	Tritrichomonas foetus	Real-time PCR	36.85	Positive	Negative	Ureaplasma diversum
2175-2	Bovine	Pouch	Tritrichomonas foetus	Real-time PCR	28.33	Positive	Positive	Ureaplasma diversum
2175-3	Bovine	Pouch	Tritrichomonas foetus	Real-time PCR	22.21	Positive	Positive	Ureaplasma diversum, Trueperella pyogenes
2248-2	Caprine	Placenta	Coxiella burnetii	Real-time PCR	35.37	Positive	Negative	Ureaplasma diversum, Trueperella pyogenes
2250-2	Caprine	Abomasal fluid	Coxiella burnetii	Real-time PCR	NA	Negative	Negative
2549-2	Bovine	Placenta	Coxiella burnetii	Real-time PCR	NA	Negative	Negative	Trueperella pyogenes,Bacillus licheniformis
2607-1	Bovine	Pouch	Tritrichomonas foetus	Real-time PCR	NA	Negative	Negative	Ureaplasma diversum, Trueperella pyogenes
2760-2	Bovine	Placenta	Coxiella burnetii	Real-time PCR	NA	Negative	Negative	Campylobacter fetus subsp. fetus, MLST -ST-2
2891-3	Bovine	Placenta	Coxiella burnetii	Real-time PCR	NA	Negative	Negative	Trueperella pyogenes
2915-6	Bovine	Pouch	Tritrichomonas foetus	Real-time PCR	NA	Negative	Negative	Ureaplasma diversum, Trueperella pyogenes
2968-2	Ovine	Placenta	Coxiella burnetii	Real-time PCR	NA	Negative	Negative	Bacillus licheniformis
2968-3	Bovine	Lung	BoHV-1	Real-time PCR	NA	Negative	Negative
2968-3	Bovine	Lung	BVDv	Real-time PCR	NA	Negative	Negative
2968-3	Bovine	Lung	Mycoplasma bovis	Real-time PCR	NA	Negative	Negative
3054-4	Bovine	Placenta	Coxiella burnetii	Real-time PCR	NA	Negative	Negative
