# Supplementary material for: Targeted syndromic next-generation sequencing panel for simultaneous detection of pathogens associated with bovine reproductive failure
Source: J Clin Microbiol. 2024 Dec 10;63(1):e01433-24. doi: 10.1128/jcm.01433-24 (PMC11784112; doi:10.1128/jcm.01433-24)
Supplement: Table S4 — Results from BVDv reverse transcriptase experiment. [file jcm.01433-24-s0005.xlsx]

## Sheet: Supplementary_Table_S4_BVDv_RT
Table S4: Results from BVDv reverse transcriptase experiment
BVDv Reverse Transcriptase Experiment
Sample-1	BVD_specific_primers_2309379-1_RT	Random_primers_2309379-1_RT
BVDv_Npro	121	2
BVDv_5'UTR	10477	1168
Total reads	10598	1170
Sample-2	BVD_specific_primers_2309379-2_RT	Random_primers_2309379-2_RT
BVDv_Npro	118	6
BVDv_5'UTR	7267	2561
Total reads	7385	2567
BVD_specific_primers	NEB LunaScript RT Master Mix Kit (Primer-free, Cat no. E3025L)
Random_primers	NEB LunaScript RT SuperMix Kit (Cat no. E3010L)
