# Supplementary material for: Targeted syndromic next-generation sequencing panel for simultaneous detection of pathogens associated with bovine reproductive failure
Source: J Clin Microbiol. 2024 Dec 10;63(1):e01433-24. doi: 10.1128/jcm.01433-24 (PMC11784112; doi:10.1128/jcm.01433-24)
Supplement: Table S5 — Specificity evaluation using clinical samples. [file jcm.01433-24-s0006.xlsx]

## Sheet: Results_Specificity_evaluation
Table S5: Specificity evaluation using clinical samples
Columns G and H show the results from the current diagnostic method applied when the original testing was performed and the results from BovReproSeq. Number of reads mapping to C. jejuni (23S rRNA) and T. pyogenes (cpn60) are show on subsequent tabs.
Sample	Species	Sample type	Test ordered	Method	Ct Value	Results_current_methods	Results_Bovreproseq
3299	Bovine	Archived DNA	Ureaplasma spp.	Conventional PCR + sanger	NA	Positive	Positive
3008	Bovine	Archived DNA	Ureaplasma spp.	Conventional PCR + sanger	NA	Positive	Positive
1906-3	Bovine	Placenta and abomosal fluid	Campylobacter jejuni	Real-time PCR	18.6	Positive	Positive
1907-1	Ovine	abomasal fluid	Campylobacter fetus. subsp. fetus	Conventional PCR + sanger	NA	Positive	Positive
1907-2	Ovine	abomasal fluid	Campylobacter fetus. subsp. fetus	Conventional PCR + sanger	NA	Positive	Positive
4615-3	Bovine	Pooled placenta,abomasal and lung	Campylobacter fetus. subsp. venerealis	Conventional PCR + sanger	NA	Positive	Positive
4910-2	Ovine	Pooled placenta,abomasal and lung	Campylobacter spp.	Conventional PCR + sanger	NA	Positive	Positive
4910-2	Ovine	Pooled placenta,abomasal and lung	Chlamydia abortus	Real-time PCR	NA	Negative	Negative
4910-2	Ovine	Pooled placenta,abomasal and lung	Coxiella burnetii	Real-time PCR	NA	Negative	Negative
6386-2	Ovine	Placenta	Chlamydia abortus	Real-time PCR	22.1	Positive	Positive
8292-1	Bovine	Fresh tissue	BVDv	Real-time PCR	28.73	Positive	Positive
8778-2	Bovine	Mummified fetus	Coxiella burnetii	Real-time PCR	NA	Negative	Negative
9379-1	Bovine	Skin biopsy	BVDv	Real-time PCR	26.08	Positive	Positive
9379-2	Bovine	Skin biopsy	BVDv	Real-time PCR	26.17	Positive	Positive
4695-2	Ovine	Liver	Campylobacter spp.	Conventional PCR + sanger	NA	Positive	Positive
5351-1	Bovine	Placenta	Coxiella burnetii	Real-time PCR	14	Positive	Positive
7640-4	Bovine	Placenta	Campylobacter spp.	Conventional PCR	NA	Negative	Negative
7646-5	Bovine	umblicus	Campylobacter spp.	Conventional PCR	NA	Negative	Negative
7836-1	Bovine	Lung	Ureaplasma diversum	Real-time PCR	NA	Negative	Negative
7836-2	Bovine	Placenta	Ureaplasma diversum	Real-time PCR	NA	Negative	Negative
8347-3	Bovine	Placenta	BoHV-1	Real-time PCR	22.25	Positive	Positive
8347-4	Bovine	Swab	BoHV-1	Real-time PCR	24.2	Positive	Positive
0702-1	Bovine	Lung	BoHV-1	Real-time PCR	NA	Negative	Negative
0702-1	Bovine	Lung	BVDv	Real-time PCR	NA	Negative	Negative
0805-1	Bovine	Skin biopsy	BVDv	Real-time PCR	23.75	Positive	Positive
0805-10	Bovine	Fresh tissue	BVDv	Real-time PCR	26.35	Positive	Positive
0805-3	Bovine	Fresh tissue	BVDv	Real-time PCR	25.48	Positive	Positive
0805-9	Bovine	Fresh tissue	BVDv	Real-time PCR	25.27	Positive	Positive
3232-4	Bovine	Lung	Mycoplasma bovis	Real-time PCR	20.17	Positive	Positive

## Sheet: Cjejuni23S
SampleID	PDS1223299	PDS1323008	PDS1611906-3	PDS1611907-1	PDS1611907-2	PDS2304615-3	PDS2304910-2	PDS2306386-2	PDS2308292-1	PDS2308778-2	PDS2309379-1	PDS2309379-2	PDS2314695-2	PDS2315351-1	PDS2317640-2	PDS2317646-5	PDS2317836-1	PDS2317836-2	PDS2318347-3	PDS2318347-4	PDS2320702-1	PDS2320805-10	PDS2320805-2	PDS2320805-3	PDS2320805-9	PDS2320805_1	PDS2323232-4
Cjejuni-23s	169950	7	68702	32118	640	10779	53506	6	151	231	885	3146	32096	12	46087	76437	7	5184	1432	4503	8	28703	38534	5913	1577	46950	4

## Sheet: Tpyocpn60
SampleID	PDS1223299	PDS1323008	PDS1611906-3	PDS1611907-1	PDS1611907-2	PDS2304615-3	PDS2304910-2	PDS2306386	PDS2308292	PDS2308778-2	PDS2309379-1	PDS2309379-2	PDS2314695-2	PDS2315351-1	PDS2317640-2	PDS2317646-5	PDS2317836-1	PDS2317836-2	PDS2318347-3	PDS23183474-4	PDS2320702-1	PDS2320805-10	PDS2320805-2	PDS2320805-3	PDS2320805-9	PDS2320805-1	PDS2323232-4
Trueperella_pyogenes_cpn60	273	13	94	269	4	19	63	9153	1848	521	167	3432	1964	51	6503	20	63	5148	20	56	88430	2193	1387	3391	916	838	1
